# Supplementary material for: How Often Are Ineffective Interventions Still Used in Clinical Practice? A Cross-Sectional Survey of 6,272 Clinicians in China
Source: PLoS One. 2013 Mar 22;8(3):e52159. doi: 10.1371/journal.pone.0052159 (PMC3606390; doi:10.1371/journal.pone.0052159)
Supplement: Table S1 — Description of the 129 ineffective and 68 effective intervetions. (XLS) [file pone.0052159.s004.xls]

## Sheet: Sheet1
Coding	Effecitve or Ineffective	Name of Intervention	Department in which it is mostly used	Related disease	Aimed outcomes	Type of distribution of the freqnecy of use in patients	Number doctors who answered the question	Median of the frequency of use in patients	Rate of prescription of doctors	RR-PR*	P-Value1*	% of use in patients	RR-PU*	P-Value2*	Sig-type*
ALPBE	Ineffective	Back exercises	Musculoskeletal disorders	Low back pain and sciatica (acute)	Reduce pain or disability	Skewed to the left	437	80	0.864989	-0.211557	0.001	62.0137	-0.436572	0.001	d
ALPBR	Ineffective	Bed rest	Musculoskeletal disorders	Low back pain and sciatica (acute)	Reduce pain or disability	Skewed to the left	446	100	0.979821	-0.372398	0.001	84.6861	-0.961786	0.001	d
ALPSA	Effective	Analgesics	Musculoskeletal disorders	Low back pain and sciatica (acute)	Reduce pain or disability	Uniformly distributed	423	40	0.713948	——	——	43.1678	——	——	——
AMICA	Ineffective	Calcium channel blockers	Cardiovascular disorders	Acute myocardial infarction	Reduce mortality	Skewed to the right	729	10	0.636488	0.100775	0.004	28.6008	0.24973	0.001	d
AMINI	Ineffective	Nitrates	Cardiovascular disorders	Acute myocardial infarction	Reduce mortality	Skewed to the left	729	90	0.942387	-0.331395	0.001	76.5569	-1.00828	0.001	d
AMIPC	Effective	Percutaneous Coronary Intervention	Cardiovascular disorders	Acute myocardial infarction	Reduce mortality	Uniformly distributed	729	30	0.707819	——	——	38.1207	——	——	——
AMITH	Ineffective	Thrombolysis	Cardiovascular disorders	Acute myocardial infarction	Treat cardiogenic shock after acute myocardial infarction and reduce mortality	Skewed to the right	716	10	0.571229	0.192973	0.001	24.9721	0.344921	0.001	d
ANGAS	Effective	Aspirin	Cardiovascular disorders	Angina (unstable)	Reduce mortality or myocardial infarction	Skewed to the left	795	100	0.993711	——	——	93.5346	——	——	——
ANGCA	Ineffective	Calcium channel blockers	Cardiovascular disorders	Angina (unstable)	Reduce mortality or myocardial infarction	Uniformly distributed	789	60	0.940431	0.053617	0.001	59.924	0.359339	0.001	d
ANNQS	Effective	Selective 5 - HT reuptake inhibitor (Paroxetine)	Mental disorders	Anorexia nervosa	Treat anorexia nervosa	Uniformly distributed	119	60	0.957983	——	——	59.2437	——	——	——
ANNTR	Ineffective	Tricyclic antidepressants	Mental disorders	Anorexia nervosa	Treat anorexia nervosa	Skewed to the right	119	20	0.747899	0.219298	0.001	28.2353	0.523404	0.001	d
ANSCD	Ineffective	Cold treatment	Musculoskeletal disorders	Ankle sprain	Relieve symptoms	Skewed to the left	453	90	0.977925	-0.224461	0.001	78.7638	-0.561997	0.001	d
ANSCO	Effective	Functional treatment (early mobilisation with use of an external support)	Musculoskeletal disorders	Ankle sprain	General improvement of symptoms or the ability to walk or bear weight at 7 days	U-Shaped	447	50	0.798658	——	——	50.4251	——	——	——
ANSUL	Ineffective	Ultrasound	Musculoskeletal disorders	Ankle sprain	General improvement of symptoms or the ability to walk or bear weight at 7 days	Skewed to the right	404	0	0.44802	0.439034	0.001	17.797	0.64706	0.001	d
AOMAN	Effective	Early use of enough non-ototoxic antibiotic	Child health & Ear, nose, and throat disorders	Acute otitis media	Prevent recurrence	Skewed to the left	574	100	0.961672	——	——	85.5749	——	——	——
AOMVT	Ineffective	Tympanostomy (ventilation tubes)	Child health & Ear, nose, and throat disorders	Acute otitis media	Prevent recurrence	Skewed to the right	486	0	0.302469	0.685476	0.001	12.9424	0.84876	0.001	d
ARMIN	Ineffective	Interferon alfa-2a (subcutaneous)	Eye disorders	Age related macular degeneration	Decrease visual loss	Skewed to the right	163	0	0.159509	0.192485	0.371	4.41718	0.0329962	0.917	a
ARMPT	Ineffective	Submacular surgery	Eye disorders	Age related macular degeneration	Improve vision	Skewed to the right	156	0	0.346154	-0.752404	0.003	13.0128	-1.84875	0.001	d
ARMTJ	Effective	The use of photodynamic therapy (PDT) in patients visual acuity better than 20/200	Eye disorders	Age related macular degeneration	Decrease moderate to severe vision loss	Skewed to the right	162	0	0.197531	——	——	4.5679	——	——	——
AURGM	Effective	potassium permanganate gargle	Oral health	Aphthous ulcers (recurrent)	Improve outcome	Skewed to the right	275	0	0.290909	——	——	9.67273	——	——	——
AURHX	Ineffective	Hexitidine mouthwashes	Oral health	Aphthous ulcers (recurrent)	Improve outcome	Skewed to the right	83	0	0.409639	-0.408133	0.042	16.2651	-0.681538	0.011	d
BEVIC	Ineffective	Intravaginal clindamycin cream	Women's health	Bacterial vaginosis	Treat in pregnancy	Skewed to the right	469	0	0.458422	0.513531	0.001	25.565	0.632384	0.001	d
BEVJZ	Effective	Metronidazole	Women's health	Bacterial vaginosis	Increase cure rate	Skewed to the left	503	80	0.942346	——	——	69.5427	——	——	——
BEVTP	Ineffective	Treating a woman's male sexual partner with metronidazole or clindamycin	Women's health	Bacterial vaginosis	Treat partners	U-Shaped	494	50	0.763158	0.190151	0.001	49.8988	0.282473	0.001	d
BRPBR	Ineffective	Bromocriptine	Women's health	Breast pain	Relieve pain	Skewed to the right	95	0	0.494737	0.230409	0.038	18.6316	0.412896	0.003	d
BRPEP	Ineffective	Evening primrose oil	Women's health	Breast pain	Relieve pain	Skewed to the right	86	0	0.372093	0.421189	0.001	12.093	0.618934	0.001	d
BRPNA	Effective	Topical non-steroidal anti-inflammatory drugs	Women's health	Breast pain	Relieve pain	Skewed to the right	98	20	0.642857	——	——	31.7347	——	——	——
BRPPR	Ineffective	Progestogens	Women's health	Breast pain	Relieve pain	Skewed to the right	100	10	0.59	0.0822222	0.444	26.5	0.164952	0.274	a
CAPDN	Effective	Macrolide treatment of young adults or inpatients without other underlying diseases	Respiratory disorders (acute)	Community acquired pneumonia	Treat pneumonia	Uniformly distributed	588	50	0.95068	——	——	52.7721	——	——	——
CAPPV	Ineffective	Pneumococcal vaccine (for all cause pneumonia and mortality in immunocompetent adults)	Respiratory disorders (acute)	Community acquired pneumonia	Prevent pneumonia	Skewed to the right	557	0	0.307002	0.677071	0.001	7.82765	0.851671	0.001	d
CAVMZ	Effective	Intravaginal imidazoles: clotrimazole	Women's health	Candidiasis (vulvovaginal)	Resolve symptoms	Skewed to the left	381	90	0.929134	——	——	78.0577	——	——	——
CAVOK	Ineffective	Oral ketoconazole	Women's health	Candidiasis (vulvovaginal)	Resolve symptoms	Uniformly distributed	375	40	0.728	0.216475	0.001	42.3467	0.457496	0.001	d
CAVTM	Ineffective	Treating a male sexual partner to resolve symptoms in women	Women's health	Candidiasis (vulvovaginal)	Resolve symptoms	U-Shaped	362	50	0.712707	0.232934	0.001	47.7624	0.388114	0.001	d
CAVTP	Ineffective	Treating a male sexual partner to prevent symptomatic recurrence in women	Women's health	Candidiasis (vulvovaginal)	Prevent symptomatic recurrence	Uniformly distributed	375	60	0.84	0.0959322	0.001	57.1467	0.267892	0.001	d
CFSCO	Effective	Cognitive behavior therapy	Musculoskeletal disorders	Chronic fatigue syndrome	Resolve symptoms	Uniformly distributed	217	60	0.889401	——	——	57.1429	——	——	——
CFSIM	Ineffective	Immunotherapy	Musculoskeletal disorders	Chronic fatigue syndrome	Resolve symptoms	Skewed to the right	198	10	0.580808	0.346967	0.001	21.6162	0.621717	0.001	d
CLPFJ	Ineffective	Corticosteroid facet joint injections	Musculoskeletal disorders	Low back pain (chronic)	Relieve pain and disability	Skewed to the right	434	10	0.52765	0.444907	0.001	19.0553	0.728999	0.001	d
CLPPQ	Effective	Analgesics	Musculoskeletal disorders	Low back pain (chronic)	Relieve pain and disability	Skewed to the left	445	80	0.950562	——	——	70.3146	——	——	——
CLPTR	Ineffective	Traction	Musculoskeletal disorders	Low back pain (chronic)	Relieve pain or recover functional status	Uniformly distributed	439	40	0.813212	0.144493	0.001	39.0205	0.445058	0.001	d
COCAH	Effective	Antihistamines：chlorpheniramine or doxylaminine	Respiratory disorders (acute)	Common cold	Resolve symptoms	Uniformly distributed	661	60	0.916793	——	——	56.0666	——	——	——
COCAN	Ineffective	Antibiotics	Respiratory disorders (acute)	Common cold	General improvement at 6–14 days in people with colds	Uniformly distributed	664	40	0.906627	0.0110889	0.514	44.2319	0.211082	0.001	b
COPCO	Ineffective	Oral corticosteroids (evidence of harm but no evidence of long term benefits)	Respiratory disorders (chronic)	Chronic obstructive pulmonary disease	Improve lung function or exercise capacity	Skewed to the right	641	20	0.772231	0.221698	0.001	28.3775	0.636636	0.001	d
COPNS	Ineffective	Nutritional supplementation	Respiratory disorders (chronic)	Chronic obstructive pulmonary disease	Improve lung function or exercise capacity	Uniformly distributed	633	40	0.905213	0.0876703	0.001	41.2796	0.47143	0.001	d
COPZS	Effective	Bronchodilator drugs: β2 adrenergic receptor agonists	Respiratory disorders (chronic)	Chronic obstructive pulmonary disease	Improve lung function or exercise capacity	Skewed to the left	641	90	0.9922	——	——	78.0967	——	——	——
CTHBT	Ineffective	Botulinum toxin	Neurological disorders	Headache (chronic tension-type)	Relieve pain	Skewed to the right	459	0	0.0849673	0.890914	0.001	1.74292	0.954001	0.001	d
CTHBZ	Ineffective	Benzodiazepines	Neurological disorders	Headache (chronic tension-type)	Relieve pain	Uniformly distributed	496	50	0.883065	-0.133726	0.001	44.0121	-0.161561	0.001.0.0010.0013	d
CTHDA	Effective	Acute use of acetaminophen (Tylenol)	Neurological disorders	Headache (chronic tension-type)	Relieve pain	Uniformly distributed	493	30	0.778905	——	——	37.8905	——	——	——
CTSDI	Ineffective	Diuretics	Musculoskeletal disorders	Carpal tunnel syndrome	Resolve symptoms	Skewed to the right	391	10	0.529412	0.390284	0.001	24.8338	0.594672	0.001	d
CTSWS	Ineffective	Wrist splints after carpal tunnel release surgery	Musculoskeletal disorders	Carpal tunnel syndrome	Improve grip strength	Uniformly distributed	399	30	0.724311	0.165822	0.001	39.8997	0.34877	0.001	d
CTSZD	Effective	Early Break	Musculoskeletal disorders	Carpal tunnel syndrome	Resolve symptoms	Uniformly distributed	410	70	0.868293	——	——	61.2683	——	——	——
DEMDP	Effective	Donepezil	Mental disorders	Dementia	Improve cognitive symptoms	Uniformly distributed	516	40	0.718992	——	——	42.7326	——	——	——
DEMOS	Ineffective	Oestrogen	Mental disorders	Dementia	Improve cognitive symptoms	Skewed to the right	556	0	0.228417	0.682309	0.001	5.80935	0.864053	0.001	d
DPACO	Ineffective	Cognitive behavior therapy (for relapse prevention)	Child health & Mental health	Depression in children and adolescents	Relapse prevention	Uniformly distributed	274	60	0.868613	-0.28891	0.001	56.6788	-1.02372	0.001	d
DPAFT	Ineffective	Family therapy (in children and adolescents)	Child health & Mental health	Depression in children and adolescents	Overall improvement	U-Shaped	275	60	0.829091	-0.230264	0.001	54.6545	-0.951443	0.001	d
DPAFX	Effective	Fluoxetine	Child health & Mental health	Depression in children and adolescents	Relapse prevention	Skewed to the right	276	20	0.673913	——	——	28.0072	——	——	——
DPAPX	Ineffective	Paroxetine (in adolescents)	Child health & Mental health	Depression in children and adolescents	Resolve symptoms	Skewed to the right	268	20	0.682836	-0.0132403	0.824	29.7761	-0.0631577	0.479	a
DPAST	Ineffective	Sertraline (in children or adolescents)	Child health & Mental health	Depression in children and adolescents	Resolve symptoms	Skewed to the right	264	15	0.587121	0.128788	0.037	22.9167	0.181759	0.032	d
DPATR	Ineffective	Tricyclic antidepressants (oral)	Child health & Mental health	Depression in children and adolescents	Resolve symptoms	Skewed to the right	271	10	0.612546	0.0910606	0.134	23.4686	0.162051	0.066	a
DPAWF	Ineffective	Venlafaxine	Child health & Mental health	Depression in children and adolescents	Resolve symptoms	Skewed to the right	251	0	0.458167	0.320139	0.001	17.3705	0.379785	0.001	d
DVWCO	Effective	Cognitive trauma therapy	Women's health	Domestic violence towards women	Decrease utilization rates	Uniformly distributed	76	40	0.736842	——	——	41.1842	——	——	——
DVWCS	Ineffective	Counseling (type not reported)	Women's health	Domestic violence towards women	Decrease utilization rates, reported exposure to violence and threats of violence, or depression, state anxiety, and self esteem.	Uniformly distributed	85	70	0.870588	-0.181513	0.032	62.9412	-0.528284	0.001	d
DYSPI	Effective	Prostaglandin synthesis inhibitor	Women's health	Dysmenorrhoea	Relieve pain after 1 month in women with primary dysmenorrhoea.	Skewed to the left	398	80	0.944724	——	——	64.9246	——	——	——
DYSSM	Ineffective	Spinal manipulation	Women's health	Dysmenorrhoea	Relieve pain after 1 month in women with primary dysmenorrhoea.	Skewed to the right	342	0	0.0555556	0.941194	0.001	1.37427	0.978833	0.001	d
ESRDA	Ineffective	Dopamine	Kidney disorders	Acute renal failure	Treat critically ill people and reduce the mortality	Uniformly distributed	288	40	0.857639	-0.326349	0.001	41.3889	-0.242601	0.001.0.0010.0015	d
ESRGL	Effective	High-dose continuous renal replacement therapy (35mL/kg/hour, 45mL/kg/hour hemofiltration)	Kidney disorders	Acute renal failure	Reduce the mortality	Skewed to the right	266	20	0.646617	——	——	33.3083	——	——	——
ESRLD	Ineffective	Loop diuretics	Kidney disorders	Acute renal failure	Prevent acute renal failure in people at high risk of acute renal failure	Skewed to the left	290	80	0.962069	-0.487851	0.001	72.5172	-1.17715	0.001	d
ESRNP	Ineffective	Natriuretic peptides	Kidney disorders	Acute renal failure	Increase dialysis free survival time	Skewed to the right	213	0	0.169014	0.738618	0.001	6.66667	0.79985	0.001	d
ESTMI	Ineffective	Mirtazapine	Neurological disorders	Essential tremor	Reduce tremor	Skewed to the right	319	0	0.351097	0.586463	0.001	12.3511	0.7531	0.001	d
ESTXA	Effective	Propranolol	Neurological disorders	Essential tremor	Reduce tremor	U-Shaped	404	50	0.84901	——	——	50.0248	——	——	——
FIBBR	Effective	Intravenous β receptor blocker	Cardiovascular disorders	Atrial fibrillation (recent onset)	Converse to sinus rhythm	Skewed to the right	772	10	0.569948	——	——	24.0285	——	——	——
FIBDI	Ineffective	Digoxin	Cardiovascular disorders	Atrial fibrillation (recent onset)	Converse to sinus rhythm	Uniformly distributed	770	50	0.803896	-0.410472	0.001	47.5065	-0.97709	0.001	d
FPPHO	Ineffective	Hormone replacement therapy	Musculoskeletal disorders	Fracture prevention in postmenopausal women	Prevent fractures	Uniformly distributed	613	30	0.76509	-1.60131	0.001	37.6346	-2.94787	0.001	d
FPPJP	Effective	Parathyroid gland	Musculoskeletal disorders	Fracture prevention in postmenopausal women	Prevent fractures	Skewed to the right	578	0	0.294118	——	——	9.53287	——	——	——
FPPVD	Ineffective	Vitamin D alone	Musculoskeletal disorders	Fracture prevention in postmenopausal women	Prevent fractures	Uniformly distributed	605	30	0.679339	-1.30975	0.001	34.595	-2.62903	0.001	d
GEHCT	Effective	Male condom use	Sexual health	Genital herpes	Prevent sexual transmission	Skewed to the left	140	100	0.957143	——	——	81.0714	——	——	——
GEHGB	Ineffective	Recombinant glycoprotein vaccines (gB2 and gD2) in people at high risk of infection	Sexual health	Genital herpes	Prevent sexual transmission	Skewed to the right	95	0	0.273684	0.714061	0.001	9.57895	0.881846	0.001	d
GEWIN	Ineffective	Interferon, systemic	Sexual health	Genital warts	Improve cure rate	Uniformly distributed	158	50	0.886076	0.0663495	0.042	49.2405	0.24578	0.001	d
GEWWY	Effective	Topical treatment	Sexual health	Genital warts	Improve cure rate	Uniformly distributed	157	70	0.949045	——	——	65.2866	——	——	——
GOPHP	Ineffective	H pylori eradication in H pylori positive people with gastro-oesophageal reflux disease	Digestive system disorders	Gastro-oesophageal reflux disease	Resolve symptoms	U-Shaped	579	50	0.823834	0.0873973	0.001	52.8497	0.0801916	0.001.0.00137	d
GOPHR	Effective	H2 receptor blockers such as cimetidine in initial treatment	Digestive system disorders	Gastro-oesophageal reflux disease	Resolve symptoms	Uniformly distributed	586	60	0.90273	——	——	57.4573	——	——	——
GOPIM	Ineffective	Motility stimulants in initial treatment	Digestive system disorders	Gastro-oesophageal reflux disease	Resolve symptoms	Skewed to the left	586	90	0.988055	-0.094518	0.001	79.7952	-0.388773	0.001	d
GOPMM	Ineffective	Motility stimulants in maintenance treatment	Digestive system disorders	Gastro-oesophageal reflux disease	Resolve symptoms	Uniformly distributed	583	60	0.926244	-0.0260467	0.151	60.0343	-0.0448501	0.208	a
HFAAN	Ineffective	Non-amiodarone antiarrhythmic drugs (antiarrhythmic agents (apart from β blockers))	Cardiovascular disorders	Heart failure	Reduce mortality	Skewed to the right	780	10	0.512821	0.480554	0.001	17.5897	0.796452	0.001	d
HFACA	Ineffective	Calcium channel blockers	Cardiovascular disorders	Heart failure	Reduce mortality	Uniformly distributed	770	30	0.72987	0.2607	0.001	32.8312	0.620079	0.001	d
HFALI	Effective	Diuretics	Cardiovascular disorders	Heart failure	Reduce mortality	Skewed to the left	784	100	0.987245	——	——	86.4158	——	——	——
HFAPO	Ineffective	Positive inotropes (other than digoxin) vesnarinone,milrinone,ibopamine	Cardiovascular disorders	Heart failure	Reduce mortality	Skewed to the right	769	10	0.538362	0.454683	0.001	16.684	0.806933	0.001	d
HIFPA	Effective	Preoperative prophylactic use of antibiotics	Musculoskeletal disorders	Hip fracture	Prevent wound infection	Skewed to the left	425	100	0.922353	——	——	75.2471	——	——	——
HIFTR	Ineffective	Preoperative traction to the injured limb(routine preoperative traction)	Musculoskeletal disorders	Hip fracture	Relieve preoperative pain, or subsequent ease and quality of fracture reduction at time of surgery	Skewed to the left	424	100	0.976415	-0.0586133	0.001	83.4198	-0.108612	0.001	d
HIVVA	Ineffective	Vitamin supplements(Vitamin A)	HIV and AIDS	HIV: mother to child transmission	Reduce transmission of HIV	Skewed to the right	25	20	0.56	0.366957	0.001	40.4	0.413184	0.001.0.00118	d
HIVZV	Effective	Zidovudine (ZDV) given from 28 weeks of pregnancy to the baby was born three days	HIV and AIDS	HIV: mother to child transmission	Reduce transmission of HIV	Skewed to the left	26	90	0.884615	——	——	68.8462	——	——	——
HLDBR	Ineffective	Bed rest	Musculoskeletal disorders	Herniated lumbar disc	Reduce mean pain scores, mean disability scores, or mean satisfaction scores after 12 weeks	Skewed to the left	467	100	0.974304	-0.4197	0.001	83.5332	-1.54424	0.001	d
HLDNS	Ineffective	Non-steroidal anti-inflammatory drugs	Musculoskeletal disorders	Herniated lumbar disc	Overall improvement	Skewed to the left	465	80	0.935484	-0.363134	0.001	67.2043	-1.0469	0.001	d
HLDTN	Effective	Spinal manipulation	Musculoskeletal disorders	Herniated lumbar disc	Resolve symptoms	Skewed to the right	459	20	0.686275	——	——	32.8322	——	——	——
HLDTR	Ineffective	Traction	Musculoskeletal disorders	Herniated lumbar disc	Overall global improvement	Uniformly distributed	462	60	0.937229	-0.365677	0.001	58.29	-0.77539	0.001	d
INCSI	Ineffective	Simethicone (activated dimeticone)	Child health	Infantile colic	Reduce colic rate	Skewed to the right	223	0	0.313901	0.324863	0.001	12.2422	0.403305	0.001	d
INCSM	Effective	Whey protein hydrolyzed formula	Child health	Infantile colic	Reduce colic rate	Skewed to the right	271	0	0.464945	——	——	20.5166	——	——	——
INSDI	Ineffective	Drug induced ovarian suppression	Women's health	Infertility associated with endometriosis	Resolve symptoms	Uniformly distributed	298	50	0.765101	0.0145503	0.738	44.7651	0.0267142	0.672	a
INSFJ	Effective	Laparoscopic ablation of endometrial deposits	Women's health	Infertility associated with endometriosis	Resolve symptoms	Uniformly distributed	322	50	0.776398	——	——	45.9938	——	——	——
IWTEA	Ineffective	Extraction of asymptomatic impacted wisdom teeth	Oral health	Impacted wisdom teeth	Prevent symptoms	Skewed to the right	290	20	0.741379	0.194516	0.001	32.4138	0.555406	0.001	d
IWTES	Effective	Extraction of symptomatic impacted wisdom teeth	Oral health	Impacted wisdom teeth	Prevent symptoms	Skewed to the left	289	80	0.920415	——	——	72.9066	——	——	——
LYMQG	Effective	Penicillin G	Infectious diseases	Late neurological lyme disease	Treat late neurological lyme disease	less than 15 physicians available	14	40	0.785714	——	——	47.1429	——	——	——
LYMTQ	Ineffective	Ceftriaxone plus doxycycline	Infectious diseases	Late neurological lyme disease	Increase health related quality of life or cognitive function	Less than 15 physicians available	13	20	0.615385	0.216783	0.42	33.8462	0.282051	0.392	a
MALDX	Ineffective	Dexamethasone	Infectious diseases	Malaria: severe, life threatening	Reduce the mortality	Skewed to the left	86	0	0.465116	-0.348837	0.151	25	-0.435644	0.178	a
MALJT	Effective	Deferoxamine mesylate in children	Infectious diseases	Malaria	Reduce the risk of malaria sustained attack	Skewed to the right	58	0	0.344828	——	——	17.4138	——	——	——
MAMIN	Ineffective	Low dose adjuvant alfa interferon	Skin disorders	Malignant melanoma (non-metastatic)	Increase overall survival	U-Shaped	197	50	0.796954	0.149365	0.001	52.9442	0.335375	0.001	d
MAMSO	Effective	Surgical excision	Skin disorders	Malignant melanoma (non-metastatic)	Increase overall survival	Skewed to the left	206	100	0.936893	——	——	79.6602	——	——	——
MENAN	Effective	Anxiolytics: alprazolam	Women's health	Premenstrual syndrome	Resolve symptoms	Skewed to the right	318	10	0.534591	——	——	21.6352	——	——	——
MENPR	Ineffective	Progestogens	Women's health	Premenstrual syndrome	Resolve symptoms	Skewed to the right	325	20	0.652308	-0.220199	0.002	31.5385	-0.457737	0.001	d
MYCBA	Ineffective	Mycobacterium w vaccine	Infectious diseases	Leprosy	Prevention	Skewed to the right	21	20	0.619048	-0.0170068	0.944	31.4286	0.231003	0.452	a
MYCKJ	Effective	BCG	Infectious diseases	Leprosy	Prevention	Skewed to the right	23	20	0.608696	——	——	40.8696	——	——	——
NOESD	Ineffective	Desmopressin (following treatment discontinuation)	Child health	Nocturnal enuresis	Resolve symptoms	Skewed to the right	243	0	0.283951	0.352076	0.001	9.30041	0.580897	0.001	d
NOETD	Effective	Desmopressin	Child health	Nocturnal enuresis	Resolve symptoms	Skewed to the right	251	0	0.438247	——	——	22.1912	——	——	——
OEMAC	Effective	Topical acyclovir	Eye disorders	Ocular herpes simplex	Reduce the rate of stromal keratitis or iritis	Skewed to the left	210	45	0.82381	——	——	45.7143	——	——	——
OHSAC	Ineffective	Short term (3 weeks) oral aciclovir	Eye disorders	Ocular herpes simplex	Reduce the rate of stromal keratitis or iritis	Skewed to the right	214	100	0.551402	0.435834	0.001	31.5421	0.62941	0.001	d
OHSCA	Ineffective	Adding oral acyclovir to topical corticosteroids plus topical antiviral treatment	Eye disorders	Ocular herpes simplex	Treatment for stromal keratitis	Skewed to the right	218	100	0.513761	0.474346	0.001	23.1193	0.72837	0.001	d
OHSWN	Effective	Eustachian tube insufflation	Ear, nose, and throat disorders	Otitis media with effusion	Increase cure rate	U-Shaped	221	100	0.977376	——	——	85.1131	——	——	——
OMEAN	Ineffective	Antibiotics (oral)	Ear, nose, and throat disorders	Otitis media with effusion	Increase cure rate	Skewed to the left	211	45	0.976303	0.00109707	0.941	73.2701	0.139144	0.001	b
OMEAO	Ineffective	Antihistamines plus oral decongestants	Ear, nose, and throat disorders	Otitis media with effusion	Clear effusion	U-Shaped	205	45	0.785366	0.196454	0.323	47.3659	0.443495	0.652	a
OMECO	Ineffective	Corticosteroids (oral)	Ear, nose, and throat disorders	Otitis media with effusion	Clear effusion	Uniformly distributed	209	45	0.870813	0.109029	0.181	55.1675	0.351834	0.008	b
OMEMU	Ineffective	Mucolytics	Ear, nose, and throat disorders	Otitis media with effusion	Clear effusion	U-Shaped	194	45	0.706186	0.277468	0.005	46.9588	0.448278	0.741	c
OSTEX	Effective	Hip replacement	Musculoskeletal disorders	Osteoarthritis	Treat osteoarthritis	Skewed to the right	443	10	0.726862	——	——	19.9774	——	——	——
OSTNS	Ineffective	Oral non-steroidal anti-inflammatory drugs in older people and people at risk of renal disease or peptic ulceration	Musculoskeletal disorders	Osteoarthritis	Treat osteoarthritis	Skewed to the right	433	10	0.628176	0.135771	0.002	27.806	-0.391871	0.001	d
OVCRS	Ineffective	Routine second look surgery for that is advanced at first presentation	Women's health	Ovarian cancer	Improve overall survival	Skewed to the right	329	20	0.662614	0.0711302	0.168	29.696	0.285526	0.001	b
OVCRZ	Effective	Routine interval debulking	Women's health	Ovarian cancer	Improve overall survival	Uniformly distributed	307	40	0.713355	——	——	41.5635	——	——	——
PEAPA	Ineffective	Prophylactic anticonvulsants	Child health	Perinatal asphyxia	Reduce mortality and improve neurodevelopmental outcomes	Skewed to the right	647	20	0.66306	-0.0031712	0.937	38.0371	-0.423623	0.001	b
PEASH	Effective	Intravenous injection or intratracheal epinephrine	Child health	Perinatal asphyxia	Reduce mortality and improve neurodevelopmental outcomes	Skewed to the right	643	10	0.660964	——	——	26.7185	——	——	——
PHFCL	Ineffective	Corticosteroid injection plus local anaesthetic injection in the medium to long term (with or without non-steroidal anti-inflammatory drugs or heel pads)	Musculoskeletal disorders	Plantar heel pain and fasciitis	Resolve symptoms	Skewed to the right	381	0	0.485564	0.337711	0.001	22.231	0.433587	0.001	d
PHFCM	Ineffective	Corticosteroid injection in the medium to long term(with or without heel pad)	Musculoskeletal disorders	Plantar heel pain and fasciitis	Resolve symptoms	Skewed to the right	381	0	0.317585	0.566827	0.001	8.66142	0.77932	0.001	d
PHFCS	Effective	Short-term corticosteroid injection	Musculoskeletal disorders	Plantar heel pain and fasciitis	Resolve symptoms	Uniformly distributed	386	30	0.733161	——	——	39.2487	——	——	——
PIDAN	Effective	Oral antibiotics	Sexual health & women's health	Pelvic inflammatory disease	Increase cure rate	Skewed to the left	393	80	0.928753	——	——	68.8295	——	——	——
PIDRA	Ineffective	Routine antibiotic prophylaxis before intrauterine device insertion in women at low risk	Sexual health & women's health	Pelvic inflammatory disease	Prevent pelvic inflammatory disease	Skewed to the right	373	20	0.616622	0.336076	0.001	37.748	0.451573	0.001	d
PONAN	Effective	Oral antiviral agents (aciclovir, famciclovir, valaciclovir, netivudine)	Infectious diseases	Postherpetic neuralgia	Treat acute herpes zoster	Skewed to the left	748	80	0.862299	——	——	65.9759	——	——	——
PONCO	Ineffective	Corticosteroids	Infectious diseases	Postherpetic neuralgia	Treat acute herpes zoster	Skewed to the right	740	20	0.655405	0.239933	0.001	31.973	0.515384	0.001	d
PONMF	Ineffective	Dextromethorphan	Infectious diseases	Postherpetic neuralgia	Treat postherpetic neuralgia	Skewed to the right	526	0	0.355513	0.587715	0.001	14.0494	0.787052	0.001	d
PONTA	Ineffective	Topical antiviral agents (idoxuridine) for pain at 6 months	Infectious diseases	Postherpetic neuralgia	Treat acute herpes zoster	Skewed to the right	672	0	0.47619	0.447767	0.001	22.7827	0.654681	0.001	d
PRBAN	Ineffective	Antibiotic treatment for preterm labour with intact membranes	Pregnancy and childbirth	Preterm birth	Improve outcome in preterm delivery	Skewed to the right	368	10	0.597826	0.327446	0.001	31.4674	0.589258	0.001	d
PRBBM	Ineffective	Beta mimetics	Pregnancy and childbirth	Preterm birth	Stop contractions during preterm labour	Skewed to the right	273	20	0.56044	0.369505	0.001	38.9744	0.49127	0.001	d
PRBBR	Effective	Left-lateral position	Pregnancy and childbirth	Preterm birth	Prevent preterm delivery	Skewed to the left	360	100	0.888889	——	——	76.6111	——	——	——
PRBMS	Ineffective	Magnesium sulphate	Pregnancy and childbirth	Preterm birth	Stop contractions during preterm labour	Skewed to the left	368	80	0.771739	0.131793	0.001	60.163	0.214696	0.001	d
PRBPC	Ineffective	Prophylactic cervical cerclage for women at risk of preterm labour in whom cervical changes have been identified	Pregnancy and childbirth	Preterm birth	Prevent preterm delivery	Skewed to the right	366	0	0.442623	0.502049	0.001	23.0601	0.698998	0.001	d
PRIBC	Ineffective	β Carotene	Cardiovascular disorders	Primary prevention	Prevent cardiovascular disorders	Skewed to the right	695	0	0.425899	0.555293	0.001	18.5755	0.774833	0.001	d
PRIVE	Ineffective	Vitamin E	Cardiovascular disorders	Primary prevention	Prevent cardiovascular disorders	Uniformly distributed	729	30	0.707819	0.260924	0.001	36.4883	0.557699	0.001	d
PRIVF	Effective	Eat more vegetables and fruits	Cardiovascular disorders	Primary prevention	Prevent cardiovascular disorders	Skewed to the left	733	100	0.957708	——	——	82.4966	——	——	——
PRRCA	Ineffective	Calcium channel blockers (for early allograft dysfunction)	Kidney disorders	Acute renal failure	Prevent acute renal failure in people at high risk of acute renal failure	Skewed to the right	212	0	0.377358	0.345912	0.001	18.8208	0.494948	0.001	d
PRRDA	Ineffective	Dopamine	Kidney disorders	Acute renal failure	Prevent acute renal failure in people at high risk of acute renal failure	Skewed to the right	267	20	0.752809	-0.304869	0.001	33.7828	0.093444	0.001.289	c
PRRDS	Effective	Low osmolar contrast media	Kidney disorders	Acute renal failure	Prevent acute renal failure in people at high risk of acute renal failure	Skewed to the right	234	10	0.576923	——	——	37.265	——	——	——
PRRLD	Ineffective	Loop diuretics	Kidney disorders	Acute renal failure	Prevent acute renal failure in people at high risk of acute renal failure	Uniformly distributed	269	60	0.862454	-0.494919	0.001	55.5019	-0.489385	0.001	d
PRRMA	Ineffective	Mannitol	Kidney disorders	Acute renal failure	Prevent acute renal failure in people at high risk of acute renal failure	Skewed to the right	471	0	0.29087	0.495824	0.001	9.42675	0.747034	0.001	d
PRRNP	Ineffective	Natriuretic peptides	Kidney disorders	Acute renal failure	Prevent acute renal failure in people at high risk of acute renal failure	Skewed to the right	176	0	0.119318	0.793182	0.001	3.46591	0.906993	0.001	d
PRRTH	Ineffective	Theophylline or aminophylline	Kidney disorders	Acute renal failure	Prevent acute renal failure in people at high risk of acute renal failure	Skewed to the right	486	0	0.380658	0.340192	0.001	12.284	0.670362	0.001	d
PSTAN	Ineffective	Anticoagulation in people in sinus rhythm	Cardiovascular disorders	Stroke prevention	Prevent stroke in the people of previous stroke or TIA	Skewed to the right	703	0	0.376956	0.618198	0.001	15.4196	0.83108	0.001	d
PSTAP	Effective	Antiplatelet drugs	Cardiovascular disorders	Stroke prevention	Prevent stroke in the people of previous stroke or TIA	Skewed to the left	709	100	0.987306	——	——	91.2835	——	——	——
PSTLE	Ineffective	Carotid endarterectomy in people with less than 30% symptomatic carotid artery stenosis	Cardiovascular disorders	Stroke prevention	Decrease 5 year risk of any stroke or surgical death in people with previous stroke or TIA	Skewed to the right	720	0	0.119444	0.87902	0.001	3.09722	0.96607	0.001	d
PSTME	Ineffective	Carotid endarterectomy in people with moderate (30–49%) symptomatic carotid artery stenosis	Cardiovascular disorders	Stroke prevention	Decrease 5 year risk of any stroke or surgical death in people with previous stroke or TIA	Skewed to the right	718	0	0.207521	0.789811	0.001	6.68524	0.926764	0.001	d
PSTOE	Ineffective	Carotid endarterectomy in people with symptomatic near occlusion of the carotid artery	Cardiovascular disorders	Stroke prevention	Decrease 5 year risk of any stroke or surgical death in people with previous stroke or TIA	Skewed to the right	708	0	0.275424	0.721035	0.001	13.6299	0.850686	0.001	d
PTSBD	Effective	Emotional expression	Mental disorders	Post-traumatic stress disorder	Reduceseverity of clinician rated PTSD symptoms	Uniformly distributed	174	50	0.827586	——	——	50.1149	——	——	——
PTSSI	Ineffective	Single session individual debriefing	Mental disorders	Post-traumatic stress disorder	Prevent PTSD	Uniformly distributed	168	60	0.845238	-0.0213294	0.659	57.9762	-0.156864	0.045	b
PTSVE	Ineffective	Venlafaxine	Mental disorders	Post-traumatic stress disorder	Reduce severity of clinician rated PTSD symptoms	Uniformly distributed	185	30	0.724324	0.124775	0.019	35.2432	0.296752	0.001	d
REMCO	Ineffective	Corticosteroids in people with antiphospholipid syndrome	Pregnancy and childbirth	Recurrent miscarriage	Increase live birth rate	Skewed to the right	332	0	0.301205	0.674246	0.001	10.0602	0.844916	0.001	d
REMIM	Ineffective	Intravenous immunoglobulin treatment	Pregnancy and childbirth	Recurrent miscarriage	Increase live birth rate	Skewed to the right	331	0	0.190332	0.794155	0.001	5.49849	0.915238	0.001	d
REMOE	Ineffective	Oestrogen	Pregnancy and childbirth	Recurrent miscarriage	Reduce the rate of recurrent miscarriage	Skewed to the right	340	0	0.382353	0.586483	0.001	16.1765	0.750631	0.001	d
REMPR	Effective	Progesterone	Pregnancy and childbirth	Recurrent miscarriage	Increase live birth rate	Skewed to the left	345	80	0.924638	——	——	64.8696	——	——	——
REMPW	Ineffective	Paternal white cell immunisation	Pregnancy and childbirth	Recurrent miscarriage	Increase live birth rate	Skewed to the right	257	0	0.18677	0.798007	0.001	5.83658	0.910026	0.001	d
RPBBM	Ineffective	Breast milk or breast feeding	Child health	Reducing pain during blood sampling in infants	Reduce pain responses	Skewed to the right	307	10	0.534202	-0.539759	0.001	34.0391	-1.01358	0.001	d
RPBTA	Ineffective	Topical anaesthetics	Child health	Reducing pain during blood sampling in infants	Reduce pain responses	Skewed to the right	281	0	0.0854093	0.75382	0.001	3.84342	0.772643	0.001	d
RPBWA	Ineffective	Warming	Child health	Reducing pain during blood sampling in infants	Reduce pain responses	Uniformly distributed	309	40	0.656958	-0.893585	0.001	43.9482	-1.59975	0.001	d
RPBZT	Effective	Oral glucose or sucrose and other sweet foods	Child health	Reducing pain during blood sampling in infants	Reduce pain responses	Skewed to the right	294	0	0.346939	——	——	16.9048	——	——	——
SECAM	Effective	Class III antiarrhythmic agents: amiodarone	Cardiovascular disorders	Secondary prevention of ischaemic cardiac events	Reduce cardiovascular events or cardiac mortality	Uniformly distributed	717	30	0.799163	——	——	32.2315	——	——	——
SECAN	Ineffective	Class I antiarrhythmic agents (quinidine, procainamide, disopyramide, encainide, flecainide, and moracizine)	Cardiovascular disorders	Secondary prevention of ischaemic cardiac events	Reduce cardiovascular events or cardiac mortality	Skewed to the right	716	0	0.22905	0.713387	0.001	6.64804	0.793741	0.001	d
SECBC	Ineffective	Beta-carotene	Cardiovascular disorders	Secondary prevention of ischaemic cardiac events	Reduce cardiovascular events or cardiac mortality	Skewed to the right	652	0	0.31135	0.610405	0.001	12.6074	0.60885	0.001	d
SECCA	Ineffective	Calcium channel blockers	Cardiovascular disorders	Secondary prevention of ischaemic cardiac events	Reduce cardiovascular events or cardiac mortality	Uniformly distributed	714	50	0.883754	-0.105849	0.001	45.2661	-0.404405	0.001	d
SECHO	Ineffective	Hormone replacement therapy	Cardiovascular disorders	Secondary prevention of ischaemic cardiac events	Reduce cardiovascular events or cardiac mortality	Skewed to the right	638	0	0.286834	0.641082	0.001	7.3511	0.771928	0.001	d
SECVC	Ineffective	Vitamin C	Cardiovascular disorders	Secondary prevention of ischaemic cardiac events	Reduce cardiovascular events or cardiac mortality	Skewed to the right	692	20	0.630058	0.211603	0.001	31.0549	0.0365049	0.001.49	c
SECVE	Ineffective	Vitamin E	Cardiovascular disorders	Secondary prevention of ischaemic cardiac events	Reduce cardiovascular events or cardiac mortality	Skewed to the right	696	10	0.62931	0.253573	0.001	30.2011	0.0629933	0.001.231	c
SECVI	Ineffective	Antioxidant vitamin combinations (VITAMIN E, BETA CAROTENE, VITAMIN C)	Cardiovascular disorders	Secondary prevention of ischaemic cardiac events	Reduce cardiovascular events or cardiac mortality	Skewed to the right	689	10	0.596517	0.253573	0.001	27.0827	0.159744	0.001.0.0010.0012	d
SMOAC	Ineffective	Anxiolytics for smoking cessation(moclobemide, selective serotonin reuptake inhibitors, or anxiolytics)	Cardiovascular disorders	Change behavior: smoking cessation	Increase smoking cessation rate	Skewed to the right	693	0	0.229437	0.769942	0.001	6.52237	0.932442	0.001	d
SMOAN	Ineffective	Acupuncture for smoking cessation	Cardiovascular disorders	Change behavior: smoking cessation	Increase smoking cessation rate	Skewed to the right	676	0	0.12574	0.87392	0.001	2.97337	0.969202	0.001	d
SMOSU	Effective	Recommendations for smoking cessation	Cardiovascular disorders	Change behavior: smoking cessation	Increase smoking cessation rate	Skewed to the left	741	100	0.997301	——	——	96.5452	——	——	——
STCLC	Effective	Regional lymph node dissection	Digestive system disorders	Stomach cancer	Decrease morbidity and mortality	Skewed to the left	708	100	0.983051	——	——	83.8701	——	——	——
STCRA	Ineffective	Removal of additional organs (spleen and distal pancreas) increased morbidity and mortality	Digestive system disorders	Stomach cancer	Decrease morbidity and mortality	Skewed to the right	697	10	0.662841	0.325731	0.001	13.9742	0.833383	0.001	d
STMAB	Ineffective	Acute reduction in blood pressure	Cardiovascular disorders	Stroke management	Reduce mortality	Skewed to the right	525	10	0.72	0.260727	0.001	26.9905	0.686212	0.001	d
STMAS	Effective	Take aspirin within 48 hours after ischemic stroke	Cardiovascular disorders	Stroke management	Reduce mortality	Skewed to the left	537	100	0.973929	——	——	86.0149	——	——	——
STMNA	Ineffective	Neuroprotective agents (calcium channel antagonists, γ-aminobutyric acid agonists, lubeluzole, glycine antagonists, tirilazad, N-methyl-D-aspartate antagonists)	Cardiovascular disorders	Stroke management	Reduce mortality	Uniformly distributed	519	60	0.845857	0.1315	0.001	56.474	0.343439	0.001	d
TINKA	Ineffective	Carbamazepine	Ear, nose, and throat disorders	Tinnitus	Reduce tinnitus severity at 30 days	Skewed to the right	221	10	0.520362	-0.480467	0.001	19.7285	-0.779089	0.001	d
TINTR	Effective	Tricyclic antidepressant	Ear, nose, and throat disorders	Tinnitus	Reduce tinnitus severity at 30 days	Skewed to the right	202	0	0.351485	——	——	11.0891	——	——	——
TNBCJ	Effective	Local injection of corticosteroids when the injection point limit	Musculoskeletal disorders	Tennis elbow	For short term pain relief	Skewed to the left	442	80	0.959276	——	——	71.1312	——	——	——
TNBES	Ineffective	Extracorporeal shock wave therapy	Musculoskeletal disorders	Tennis elbow	Resolve symptoms	Skewed to the right	339	0	0.283186	0.704792	0.001	9.52802	0.86605	0.001	d
TRNKA	Effective	Carbamazepine	Neurological disorders	Trigeminal neuralgia	Reduce pain	Skewed to the left	524	90	0.977099	——	——	79.313	——	——	——
TRNPR	Ineffective	Proparacaine eye drops (single application) to the eye on the same side as the pain	Neurological disorders	Trigeminal neuralgia	Reduce pain	Skewed to the right	349	0	0.237822	0.756604	0.001	5.75931	0.927385	0.001	d
URTAH	Effective	Antihistamines	Respiratory disorders (acute)	Upper respiratory tract infection	Relieve sore throat	Uniformly distributed	652	40	0.81135	——	——	43.6196	——	——	——
URTDE	Ineffective	Decongestants for long term relief of congestive symptoms	Respiratory disorders (acute)	Upper respiratory tract infection	Resolve symptoms	Skewed to the right	649	20	0.771957	0.0485522	0.08	33.1895	0.239115	0.001	b
UTIIM	Effective	Immunotherapy	Child health & Kidney disorders	Urinary tract infection in children	Resolve symptoms	Skewed to the right	451	0	0.35255	——	——	16.1419	——	——	——
UTISC	Ineffective	Surgical correction of minor functional anomalies	Child health & Kidney disorders	Urinary tract infection in children	Prevent urinary tract infection	Skewed to the right	501	0	0.297405	0.156417	0.069	9.54092	0.408935	0.001	b
VENAM	Effective	Amiodarone	Cardiovascular disorders	Ventricular tachyarrhythmias (out of hospital cardiac arrests)	Reduce the mortality	Skewed to the left	554	80	0.936823	——	——	67.852	——	——	——
VENBR	Ineffective	Bretylium	Cardiovascular disorders	Ventricular tachyarrhythmias (out of hospital cardiac arrests)	Reduce the mortality	Skewed to the right	516	0	0.199612	0.786926	0.001	5.75581	0.915171	0.001	d
WATHO	Ineffective	Homeopathy	Skin disorders	Warts	Increase the proportion of people with wart clearance after 8–18 weeks	Uniformly distributed	94	30	0.659574	0.287305	0.001	39.6809	0.371817	0.001	d
WATWY	Effective	External medicine	Skin disorders	Warts	Increase the proportion of people with wart clearance after 8–18 weeks	Skewed to the left	161	80	0.925466	——	——	63.1677	——	——	——
Notes: RR-PR=relative reduction in prescription rate taking the effecvive intervention immediately below as the reference group , RR-PU=relative reduction in frequency in patients taking the effecvive intervention immediately below as the reference group, *P-Value1= P-Value of chi-square test for the difference in the rate of prescription by doctors between the ineffecitve and effective intervent…
*Sig-type: a= the difference in both the rate of use in patients and the rate of prescription by doctors is statistically insignificant between the ineffective and matched effective interventions that is statistically insignificant.b = statistically insignificant only in the rate of prescription by doctors. c = statistically insignificant only in the rate of use in patients. d= statistically sign…
